# Supplementary material for: Improving Aquatic Warbler Population Assessments by Accounting for Imperfect Detection
Source: PLoS One. 2014 Apr 8;9(4):e94406. doi: 10.1371/journal.pone.0094406 (PMC3979853; doi:10.1371/journal.pone.0094406)
Supplement: Appendix S1 — Data, R and JAGS code to simulate Aquatic Warbler survey data over 10 years and fit a binomial mixture model to estimate trend for simulated data set. (ZIP) [file pone.0094406.s001.zip]

Archive with 2 entries (2 files):
- AquaticWarbler_monitoring_data.RData
- DataSimulation_and_analysis.r
