# Supplementary material for: Improving Aquatic Warbler Population Assessments by Accounting for Imperfect Detection
Source: PLoS One. 2014 Apr 8;9(4):e94406. doi: 10.1371/journal.pone.0094406 (PMC3979853; doi:10.1371/journal.pone.0094406)
Supplement: Appendix S1 — Data, R and JAGS code to simulate Aquatic Warbler survey data over 10 years and fit a binomial mixture model to estimate trend for simulated data set. (ZIP) [file pone.0094406.s001.zip › DataSimulation_and_analysis.r]

#####################################################################################################
##### SIMULATION OF COUNT DATA AND TREND ESTIMATION USING A BINOMIAL MIXTURE MODEL ##################
#####################################################################################################
### R code used in: Oppel et al. (2014): Improving Aquatic Warbler population assessments by accounting for imperfect detection 

### created by Steffen Oppel on 27 Aug 2013
### used data simulation code from K�ry and Schaub (2012) Bayesian population analysis using WinBUGS. Oxford, UK: Academic Press.
### trend model based on K�ry et al. (2009) Trend estimation in populations with imperfect detection. J. Appl. Ecol. 46:1163-1172.


############### LOAD THE REQUIRED PACKAGE ############################################################
install.packages("R2jags", repos='http://cran.us.r-project.org')
library(R2jags)


######################################################################################################
# 
# 1. SETTING PARAMETERS FOR SIMULATIONS
# 
######################################################################################################

years=10                         # Specify number of years for which data should be generated                                          
meanPopChange=-0.02	         # Specify annual rate of change   (goal is to detect 20% change over 10 years, i.e. 2% per year)      


######################################################################################################
# 
# 2. DATA GENERATION FUNCTION
# 
######################################################################################################

multiyear.data.fn <- function(
nyear=10,
R = 50,			# R: number of survey transects (= number of spatial reps)
T = 3, 			# T: number of times that surveys were made at each site 
veg2min = 0, 
veg2max = 1, 
veg3min = 0, 
veg3max = 1,
veg4min = 0, 
veg4max = 1,
wat2min = 0, 
wat2max = 1, 
wat3min = 0, 
wat3max = 1,
wat4min = 0, 
wat4max = 1){

y <- array(dim = c(R, T, nyear))				# Array for counts
veg2 <- array(dim = c(R, nyear))				# Array for veg2
veg3 <- array(dim = c(R, nyear))				# Array for veg3
veg4 <- array(dim = c(R, nyear))				# Array for veg4
wat2 <- array(dim = c(R, nyear))				# Array for wat2
wat3 <- array(dim = c(R, nyear))				# Array for wat3
wat4 <- array(dim = c(R, nyear))				# Array for wat4


for (year in 1:nyear){
mean.abund<-2.15+meanPopChange*year				### mean log(abundance) in Biebrza valley was 2.15
bveg2 <- rnorm(1,0.65, 0.42) 
bveg3 <- rnorm(1,0.70, 0.41) 
bveg4 <- rnorm(1,0.15, 0.51) 

bwat2 <- rnorm(1,0.52, 0.21) 
bwat3 <- rnorm(1,0.36, 0.20) 
bwat4 <- rnorm(1,0.26, 0.27) 
loglam <- rnorm(1,mean.abund, 0.22)

# Create random vegetation composition
veg2[,year]<-runif(n = R, min = veg2min, max = veg2max)
veg3[,year]<-runif(n = R, min = veg3min, max = veg3max)
veg4[,year]<-runif(n = R, min = veg4min, max = veg4max)

# Create random water level
wat2[,year]<-runif(n = R, min = wat2min, max = wat2max)
wat3[,year]<-runif(n = R, min = wat3min, max = wat3max)
wat4[,year]<-runif(n = R, min = wat4min, max = wat4max)


# Abundance predicted by overall mean plus vegetation composition
lam <- exp(loglam + bwat2*wat2[,year] + bwat3*wat3[,year] + bwat4*wat4[,year]+rnorm(R,0,1))

# Add Poisson noise: draw N from Poisson(lambda)
N <- rpois(n = R, lambda = lam)

### Observation process
p<-plogis(bveg2*veg2[,year] + bveg3*veg3[,year] + bveg4*veg4[,year])


# Generating census data by adding random error 
for (i in 1:T){
y[,i,year]<-rbinom(n=R, size=N, prob=p)
}			### close loop over visits
} 			### close loop over years

#### Return data from the function
return(list(M = y, nsite=R, nrep=T, primocc=seq(1:nyear), nyear=nyear,veg2=veg2,veg3=veg3,veg4=veg4, wat2=wat2,wat3=wat3,wat4=wat4))

} 			### close function loop


# Input data for Trend model (by calling data generation function specied above)
bugs.data<-multiyear.data.fn()


######################################################################################################
# 
# 3. SPECIFY THE TREND MODEL IN THE BUGS LANGUAGE
# 
######################################################################################################

# Specify model in BUGS language
sink("BMMtrendmodel.txt")
cat("
model {

# Priors
loglam~dunif(-5,5)
trend~dunif(-10,10)
beta.wat2~dunif(-5,5)
beta.wat3~dunif(-5,5)
beta.wat4~dunif(-5,5)
bveg2~dunif(-5,5)
bveg3~dunif(-5,5)
bveg4~dunif(-5,5)

for(i in 1:nsite){
lam.site[i]~dnorm(0,tau.site)
}
tau.site<-1/(sigma.site*sigma.site)
sigma.site~dunif(0,10)

for(year in 1:nyear){
p0[year]~dunif(0,1)## detection probability
logitp0[year]<-log(p0[year]/(1-p0[year]))
}
tau.lp<-1/(sigma.p*sigma.p)
sigma.p~dunif(0,10)


# State and observation models
for(year in 1:nyear){
for(i in 1:nsite){
log(lambda[i,year])<- loglam + trend*primocc[year]+beta.wat2*wat2[i,year]+beta.wat3*wat3[i,year]+beta.wat4*wat4[i,year]+lam.site[i]
N[i,year]~dpois(lambda[i,year])

for(t in 1:nrep){
M[i,t,year]~dbin(p[i,t,year],N[i,year])
p[i,t,year] <- exp(lp[i,t,year])/(1+exp(lp[i,t,year]))
lp[i,t,year] ~ dnorm(mu.lp[i,t,year], tau.lp)
mu.lp[i,t,year]<-logitp0[year] + bveg2*veg2[i,year]+ bveg3*veg3[i,year]+ bveg4*veg4[i,year]
}
}

### DERIVED PARAMETER FOR EACH YEAR ###
totalN[year]<-sum(N[,year])
det.prob[year]<-mean(p[,,year])
}

# Computation of fit statistic (Bayesian p-value)
# Fit statistic for observed data
# Also, generate replicate data and compute fit stats for them
for(year in 1:nyear){


for(i in 1:nsite){
for(t in 1:nrep){

# Actual data
eval[i,t,year] <-N[i,year]*p[i,t,year] # Expected value
sd.resi[i,t,year]<-sqrt(eval[i,t,year]*(1-p[i,t,year])) +0.5
E[i,t,year]<-(M[i,t,year]-eval[i,t,year])/ sd.resi[i,t,year]
E2[i,t,year] <- pow(E[i,t,year],2)

# Replicate data sets
M.new[i,t,year]~dbin(p[i,t,year],N[i,year])
E.new[i,t,year]<-(M.new[i,t,year]-eval[i,t,year])/sd.resi[i,t,year]
E2.new[i,t,year] <- pow(E.new[i,t,year], 2)
}
}
}
fit <- sum(E2[,,])# Sum up squared residuals for actual data set
fit.new <- sum(E2.new[,,]) # Sum up for replicate data sets
}
",fill = TRUE)
sink()


######################################################################################################
# 
# 4. SPECIFY MCMC PARAMETERS, INITIAL VALUES, AND DESIRED OUTPUT
# 
######################################################################################################


# Initial values for model
Nst <- apply(bugs.data$M, c(1, 3), max) + 1
inits <- function(){list(
N = Nst,
loglam = runif(1, -3, 3),
sigma.site = runif(1, 0, 1),
bveg2=runif(1,-5,5),
bveg3=runif(1,-5,5),
bveg4=runif(1,-5,5),
beta.wat2=runif(1,-5,5),
beta.wat3=runif(1,-5,5),
beta.wat4=runif(1,-5,5),
p0 = runif(bugs.data$nyear, 0, 1))}

# Parameters that the model should report
params <- c("loglam", "trend","totalN","fit", "fit.new","det.prob")


# MCMC settings for the model run
ni <- 250000		## number of iterations
nt <- 5			## thinning rate
nb <- 125000		## 'burn-in' - the number of iterations that are discarded at the start of each chain
nc <- 3			## number of chains


# For re-run of original model (without rain as covariate), load original data
# load("AquaticWarbler_monitoring_data.RData")


######################################################################################################
# 
# 5. RUN THE MODEL AND INSPECT OUTPUT
# 
######################################################################################################

# Run model and export output to R workspace (requires JAGS to be installed!)
BMM <- jags(bugs.data, inits, params, "BMMtrendmodel.txt", n.chains = nc, n.thin = nt, n.iter = ni, n.burnin = nb)
mx<-BMM$BUGSoutput

# Summarize posteriors
print(mx, dig = 2)


# Evaluation of fit
plot(mx$sims.list$fit, mx$sims.list$fit.new, main = "", xlab = "Discrepancy actual data", ylab = "Discrepancy replicate data", frame.plot = FALSE, xlim = c(500, 1500), ylim = c(500, 1500))
abline(0, 1, lwd = 2, col = "black")
mean(mx$sims.list$fit.new > mx$sims.list$fit)
mean(mx$mean$fit) / mean(mx$mean$fit.new)


######################################################################################################
# 
# 6. COMPARE RAW COUNT DATA OUTPUT
# 
######################################################################################################

counts<-vector()
for (yr in 1:bugs.data$nyear){
counts[yr]<-max(apply(bugs.data$M[,,yr],2,sum))		### take max count in each year
}
summary(lm(counts~bugs.data$primocc))
